# Supplementary material for: Omega-3 meat enrichment and L-FABP, PPARA, and LPL genes expression are modified by the level and period of tuna oil supplementation in slow-growing chickens
Source: J Anim Sci. 2023 Aug 7;101:skad267. doi: 10.1093/jas/skad267 (PMC10563153; doi:10.1093/jas/skad267)
Supplement: skad267_suppl_Supplementary_Table_S1 [file skad267_suppl_supplementary_table_s1.xlsx]

## Sheet: Sheet1
Supplementary table 1. fatty acids compositions of rice bran oil and tuna oil (%)
Item	Rice bran oil	Tuna oil
C14:0	0.32	4.82
C15:0	-	0.82
C16:0	21.68	19.32
C16:1	-	5.62
C18:0	2.34	5.11
C18:1n-9	41.81	14.63
C20	0.76	-
C22	0.17	-
C18:2n-6	31.58	4.7
C18:3n-6	-	1.35
C20:1	-	1.23
C20:2n-6	-	1.96
C20:3n-6	-	2.73
C20:4n-6	-	-
C18:3n-3	1.17	1.29
C20:3n-3	-	-
C20:5n-3	-	11.76
C22:0	0.17	-
C22:2	-	0.77
C22:6n-3	-	23.89
SFA	25.44	30.07
MUFA	41.81	21.48
PUFA	32.75	48.45
n-6 PUFA	31.58	11.51
n-3 PUFA	1.17	36.94
n-6/n-3 PUFA	26.99	0.3
“-” not detectable
